# Supplementary material for: Mucosal Genes Expression in Inflammatory Bowel Disease Patients: New Insights
Source: Pharmaceuticals (Basel). 2023 Feb 20;16(2):324. doi: 10.3390/ph16020324 (PMC9966817; doi:10.3390/ph16020324)
Supplement: Supplementary file 1 [file pharmaceuticals-16-00324-s001.zip]

Archive with 1 entries (1 files):
- pharmaceuticals-2188407-supplementary.pdf
